# Supplementary material for: Plasmonic Au@Ag Core–Shell Nanoisland Film for Photothermal Inactivation and Surface-Enhanced Raman Scattering Detection of Bacteria
Source: Nanomaterials (Basel). 2024 Apr 17;14(8):695. doi: 10.3390/nano14080695 (PMC11053632; doi:10.3390/nano14080695)
Supplement: Supplementary file 1 [file nanomaterials-14-00695-s001.zip]

Archive with 1 entries (1 files):
- nanomaterials-2956130-supplementary.pdf
